# Supplementary material for: Synergizing Virtual Screening and Zebrafish Models to Identify Resveratrol-Derived Antiaging Polyphenols
Source: Pharmaceuticals (Basel). 2025 Oct 28;18(11):1630. doi: 10.3390/ph18111630 (PMC12655600; doi:10.3390/ph18111630)
Supplement: Supplementary file 1 [file pharmaceuticals-18-01630-s001.zip]

Archive with 34 entries (31 files):
- Images Fig. 5A/
- Images Fig. 5A/hai -- c-_Image028.tif
- Images Fig. 5A/hai -- genestein_Image046.tif
- Images Fig. 5A/hai -- hespe_Image022.tif
- Images Fig. 5A/hai -- liquircetin_Image061.tif
- Images Fig. 5A/hai -- narigenin_Image064.tif
- Images Fig. 5A/hai -- quercetin_Image030.tif
- Images Fig. 5A/hai -- sakuretin_Image042.tif
- Images Fig. 5A/hai -- tricetin_Image034.tif
- Images Fig. 5A/hai-- apigenina_Image058.tif
- Images Fig. 5A/hai-- resveratrol_Image005.tif
- Images Fig. 5D/
- Images Fig. 5D/apigenin_larvae#2.tif
- Images Fig. 5D/DMSO_larvae#2.tif
- Images Fig. 5D/genestein_larvae#1.tif
- Images Fig. 5D/hesperetin_larvae#3.tif
- Images Fig. 5D/liquiritigenin_larvae#4.tif
- Images Fig. 5D/naringenin_larvae#5.tif
- Images Fig. 5D/quercetin_larvae#1.tif
- Images Fig. 5D/resveratrol_larvae#2.tif
- Images Fig. 5D/sakuranetin_larvae#4.tif
- Images Fig. 5D/tricetin_larvae#2.tif
- Images Fig. 5F/
- Images Fig. 5F/apigenin_larvae#3.tif
- Images Fig. 5F/DMSO_larvae#3.tif
- Images Fig. 5F/genestein_larvae#2.tif
- Images Fig. 5F/hesperetin_larvae#2.tif
- Images Fig. 5F/liquiritigenin_larvae#4.tif
- Images Fig. 5F/naringenin_larvae#6.tif
- Images Fig. 5F/quercetin_larvae#2.tif
- Images Fig. 5F/resveratrol_larvae#4.tif
- Images Fig. 5F/sakuranetin_larvae#2.tif
- Images Fig. 5F/tricetin_larvae#3.tif
- Primary data_Hern¿óndez-Silva et al.xlsx
