# Supplementary material for: Synergizing Virtual Screening and Zebrafish Models to Identify Resveratrol-Derived Antiaging Polyphenols
Source: Pharmaceuticals (Basel). 2025 Oct 28;18(11):1630. doi: 10.3390/ph18111630 (PMC12655600; doi:10.3390/ph18111630)
Supplement: Supplementary file 1 [file pharmaceuticals-18-01630-s001.zip › Primary data_Hern¿óndez-Silva et al.xlsx]

## Sheet: Fig. 4A
	Fig. 4A:	gene expression
		DMSO	Apigenin	Genistein	Hesperetin	Liquiritigenin	Naringenin	Quercetin	Resveratrol	Sakuranetin	Tricetin
	N1	0.992495	0.963034	1.10277	0.878503	1.01933	0.711131	0.89048	1.08711	1.21025	0.9177
	N2	0.913562	0.989517	1.0246	0.867717	0.936583	0.685223	0.86205	1.2893	1.14593	0.8743
	N3	1.10289	0.965892	0.972854	1.04877	0.958531	0.676034	0.40742	1.28173	1.25625	0.8949

## Sheet: Fig. 4B
	Fig. 4B:	relative telomerase activity
		DMSO	Apigenin	Genistein	Hesperetin	Liquiritigenin	Naringenin	Quercetin	Sakuranetin	Tricetin	Resveratrol
	N1	1.05373	1.25928	0.917182	1.20267	0.938164	1.14401	0.78589	2.34688	2.32308	1.70062
	N2	1.03164	0.839474	0.99722	0.979445	0.775033	0.582506	0.75869	2.03692	1.96825	1.2108
	N3	0.968363	0.749832	0.763224	0.914842	0.825318	0.878573	0.55165	2.05027	2.03777	1.37537

## Sheet: Fig. 4C
	Fig. 4C:	telomere content
		DMSO	Apigenin	Genistein	Hesperetin	Liquiritigenin	Naringenin	Quercetin	Sakuranetin	Tricetin	Resveratrol
	N1	1.00297	1.28711	1.28276	1.2156	1.43183	1.27759	1.05772	1.35632	0.947688	2.66312
	N2	1.0017	1.30706	1.31276	1.02849	1.30433	1.23535	1.14567	1.29847	1.02602	2.67953
	N3	1.00686	1.39718	1.22292	1.33763	1.25903	1.35615	0.90253	1.41482	1.61543	2.35176

## Sheet: Fig. 4D
	Fig. 4D:	Survival (# of subjects at risk)
		dpf	vehicle (n=59)	Apigenina (n=27)	Genistein (n=27)	Hesperetin (n=27)	Liquiritigenin (n=28)	Naringenin (n=27)	Quercetin (n=26)	Resveratrol (n=90)	Sakuranetin (n=26)	Tricetin (n=26)
		0	59	27	27	27	28	27	26	90	26	26
		4								90
		5	59				28	27		89
		6	40	27	27	27			26		26	26
		7	30	26	22	23	27	25	24		24	22
		8	28	21	16	22	26	23			22	21
		9	23	20	14	21	22	20	22	86	21	16
		10	15	15		15	11	13	9	85	13	8
		11	10	11	8	6	2	10	3	76	5	7
		12	9	2	4			5		48	1	1
		13	2		1	1				22
		15								1

## Sheet: Fig. 5B
	Fig. 5B:	Total neutrophils
		DMSO	Apigenin	Genistein	Hesperetin	Liquiritigenin	Naringenin	Quercetin	Resveratrol	Sakuranetin	Tricetin
	n1	302	111	287	67	258	288	236	227	282	227
	n2	317	92	177	87	239	266	290	274	226	202
	n3	387	142	330	140	316	214	206	309	210	133
	n4	256	86	295	173	262	317	283	282	266	144
	n5	370	185	273	192	229	242	287	326	288	255
	n6	302	173	330	109	257	245	362	301	269	234
	n7	365	156	311	122	300	285	223	287	191	328
	n8	366	123	216	198	239	240	347	293	228	276
	n9	336	122	326	151	388	296	300	254	226	227
	n10	298	109	256	164	300	190	275	247	227	321
	n11	352	111	227	96	352	173	205	268	299	251
	n12	310	133	269	127		381	277	314	263	300
	n13	356	157	326	143		298	316	319	241	213
	n14	297	127	250	165		290	342	281	311	255
	n15	308	85	307	210		300	454	309	335	274
	n16	388	98	171	208		261	234	323	329	257
	n17	255	172	258	171		291	346	226	237	237
	n18	287	272	362	139		252	273	341	286	305
	n19	307	278	352	173		327	205	233	275	260
	n20	310	141	369	180		312	326	278	241	295
	n21	223	176	259	195		316	325	185	248	278
	n22	248	166	294	165		263	269	295	342	354
	n23	274	136	317	208		331	182	214	278	325
	n24	330	205	263	238		376	258	241	332	283
	n25	379	167	257	108		276	251	241	323	328
	n26	289	156	277	250		349	332	300	319	271
	n27	270	152	322	220		319	278	295	293	345
	n28	211	170	222	135		318	328		190	305
	n29	371	116	246	211		288	270		195
	n30	337	117	325	214		259	336		242
	n31	359	208	293	124		375	277		429
	n32	308	126	271	153		303	227		306
	n33	234	114	312	197		320	290		286
	n34	223	123	269	276		269	187		361
	n35	403	146	271	222		334			354
	n36	318	162	238	141		166			317
	n37	333			187		428			320
	n38	352			188		283			398
	n39	316			174		300			312
	n40	325			201		306			220
	n41	356			239		298			303
	n42	314			124		374			274
	n43	378			211		276			384
	n44	196			197		296			296
	n45	276			196		368			342
	n46	337					308			179
	n47	329					301			248
	n48	336					365			319
	n49	383					264			355
	n50	353								334
	n51	278								346
	n52	385								276
	n53	291								285
	n54	349								234
	n55	313								264
	n56	334								248
	n57	431								310
	n58	344								375
	n59	297
	n60	348
	n61	330
	n62	328
	n63	357
	n64	349
	n65	429
	n66	285
	n67	359
	n68	386
	n69	352
	n70	389
	n71	307
	n72	279
	n73	348
	n74	260
	n75	330
	n76	351
	n77	294
	n78	304
	n79	334
	n80	356
	n81	338
	n82	233
	n83	348
	n84	287
	n85	446
	n86	327
	n87	271
	n88	169
	n89	294
	n90	365
	n91	357
	n92	291
	n93	237
	n94	180
	n95	107
	n96	118
	n97	121
	n98	148
	n99	217
	n100	278
	n101	290
	n102	299
	n103	233
	n104	215
	n105	245
	n106	118
	n107	297
	n108	196
	n109	115
	n110	258
	n111	127
	n112	247
	n113	269
	n114	308
	n115	293
	n116	213
	n117	293
	n118	118

## Sheet: Fig. 5C
	Fig. 5C:	Neutrophil dispersion
		DMSO	Apigenin	Genistein	Hesperetin	Liquiritigenin	Naringenin	Quercetin	Resveratrol	Sakuranetin	Tricetin
	n1	54	22.5806	53.7313	50	34.5679	36.2069	57.9545	41.3043	44.5783	50
	n2	63.0769	32.1429	46.1538	49.1525	52	47.4359	43.038	38.0952	35.5556	53.2258
	n3	38.4615	55.5556	37.0968	41.0526	39.4495	42.029	57.6087	48.8372	43.4783	40.7407
	n4	51.4286	41.0256	37.2549	36.4964	36.1446	47.2527	51.3889	69.5652	52.7778	25.8621
	n5	33.7349	45	34.1463	41.8182	60.6557	50.8772	59.7222	67.0732	59.6774	60.2837
	n6	43.0556	41.0256	20.202	29.1262	52.2727	41.8919	54.3478	37.7778	57.377	40.5405
	n7	25.7576	50	47.541	38.5827	39.2857	45.2381	52.5641	62.5	50.9434	38.3333
	n8	49.2308	40	55.3191	39.7849	51.3514	49.3151	44.0678	48.8372	46.2687	55.0725
	n9	52.459	56	35.1064	43.1373	47.1154	31.1111	49.2958	73.9726	44.3038	51.5152
	n10	27.5362	55	41.0714	37.1795	37.6344	45.7627	43.4211	45.8333	58.9744	32.7869
	n11	42.0635	39.0244	36.6667	48.0519	34.7368	38.5965	52.6316	40.3226	38.4615	32.3077
	n12	49.0196	46.9388	48.8372	54.902	39.5833	47.2222	41.3793	29.7297	56.7568	56.7568
	n13	47.4576	48.3333	56.3636	56.6038	45.2381	31.8182	40	36	51.5625	45
	n14	51.4706	4	51.1111	43.299	38.9831	43.1034	48	52.459	46.875	39
	n15	19.2308	31.25	49.1803	65.5172	46.8354	43.9394	50	47.619	40.5797	45.8333
	n16	40	41.6667	53.2468	50.7246	47.191	45.8333	33.8983	45.3125	40.3509	69.4444
	n17	39.0805	33.3333	42.3729	35.443	42.3077	30.2326	60.3774	62.2222	46.7742	46.8354
	n18	31.5217	26.5306	48.2759	72.2222	52.1739	42.8571	55.0562	52.381	44.6809	68.3544
	n19	40.5797	54.2857	50	46.0526	37.2881	42.623	53.0612	53.5714	43.1034	40
	n20	48.3333	29.1667	47.6923	44	41.4634	47.8261	43.75	59.1837	31.5789	47.8873
	n21	50	61.5385	47.5	50.7246	54.5455	50	50	50.6849	45.9459	33.6134
	n22	38.806	51.8519	38.7097	39.6552	57.8947	30.303	54.5455	44.8276	40.3846	50
	n23	52.439	52	50	32.1429	35.4839	36.5385	52.3077	49.1228	38.2353	53.5714
	n24	48.0519	29.7297	21.9512	51.5625		41.8605	43.956	47.2727	33.3333	38.5417
	n25	42.6667	50	38.7097	28.0899		12.9032	50.9434	68.8889	35.1351	57.7465
	n26	41.4634	40	46.0317	38.7755		41.1765	53.4483	54.4304	36.3636	44
	n27	54.5455	53.3333	43.9394	42.1053		40.8163	52.8736	40	42.5926	40
	n28	58.0645	45.6522	50	41.791		44.6154	34.7826	52.1127	47.0588	37.5
	n29	45.0549	33.3333	48	40.3226		50	27.5362	45.5882	48.1481	46.6667
	n30	51.0638	30.7692	40.7407	42.1053		49.4253	43.0556	58.8235	42.8571	59.0164
	n31	44.9541	42.8571	40	28.169		47.8261	43.0769	41.5584	36	41.2371
	n32	25	42.5926	36	22.5806		40.7407	49.4118	45.9459	44.0678	43.9024
	n33	47.8261	27.907	53.7313	44.4444		49.2063	64.2857	42.1053	55.8824	52
	n34	39.6226	64.8649	41.0714	35.1852		40.9091	39.3443	64.7059	31.0345	41.3793
	n35	43.4783	46.5116	32.1429			47.3684	53.5211	45.8333	23.3333	42.1053
	n36	41.4286	11.1111	39.5349			34	42.3729	62.963	25	14.8936
	n37	46.5517	57.5758	51.8519			31.0345	47.7273	55	17.6471	52.381
	n38	57.7778	56	41.1765			35.4839	38.3562	54.0541	68.4211	35.2941
	n39	76.1905	37.5	38.8235			50	43.4783	25	20.3704	34.0426
	n40	63.1579	29.6296	70			46.3415	44.0678	45.4545	15	20.4082
	n41	62.5	52.7273	50.9804			44.1176	38.7097	50	33.3333	31.0345
	n42	48.8372	40	36.8421			45.4545		52.9412	65.2174	20.6897
	n43	54.5455	69.697	58.8235			40		45.4545	50	40.625
	n44	46.6667	29.7297	37.931			20		55.5556	17.3913	67.8571
	n45	54.7619	42.1053	28			13.5135		56.8966	41.1765	35
	n46	45.4545	31.25	52.9412			58.3333		17.1429	34.2857	32.7273
	n47	26.506	46.1538	41.6667			43.3333		27.2727	37.5	38.8889
	n48	34.6154	57.6923	35			40		42.1053	32.2034	7.69231
	n49	59.2593	34.2857	16.6667			48.8889		61.1111	66.6667	25
	n50	61.1111	42.8571	34.4828			43.75		50	23.0769	32.1429
	n51	29.4118	36.6667	50			31.5789		54.902	13.1579	50
	n52	68.254	60.8696	13.3333			28.5714		40	34.0909	26.3158
	n53	56.25	45.4545	15.3846			31.9149		44.8276	27.5862	30
	n54	57.1429	48.4848	29.4118			31.25		50	38.2353	26.3158
	n55	24.4444	50	42.1053			40.7407		72.9167	43.4783	43.75
	n56	44.2308	40.5405	38.7097			32.2581		66.6667	31.1475	50
	n57	50.4762	23.0769	46.1538			43.4783		40	26.6667	42.4242
	n58	25	41.6667	26.9231			43.5897		48.5714	17.3077	36.3636
	n59	44.4444	21.7391	26.6667			35.7143			41.1765	43.4783
	n60	37.931	7.69231	26.9231			41.6667			10	25
	n61	48.3871	33.3333	54.5455			25			48.7179	50
	n62	48.3871	17.8571				8.33333			38.7097	31.7073
	n63	25.9259	35.5556				42.8571			61.5385	23.0769
	n64	35.2941	25				40.9091			17.1429	20
	n65	65	26.087				21.4286			35.4839	46.4286
	n66	26.087	23.8095				22.7273			55.5556	40.9091
	n67	27.7778	36.1111				28			17.2414	26.9231
	n68	27.2727	39.3939				20			13.0435	27.2727
	n69	46.1538	33.3333				29.6296			28.5714
	n70	42.8571	28.9855				12.9032			23.0769
	n71	43.5897	25.4545				20			24.1379
	n72	63.6364	21.0526				27.7778			29.1667
	n73	52.9412	35.4839				57.1429			33.3333
	n74	30	33.3333				46.1538			18.75
	n75	46.6667	46.1538				18.5185			38.4615
	n76	42.1053	37.5				32			27.7778
	n77	61.5385	14.2857				31.8182			8.33333
	n78	22.2222	46.5517				25.9259			19.0476
	n79	33.3333	50				30			57.5758
	n80	55	34.0426				54.2857			35.2941
	n81	39.2857	17.0732				31.5789			9.375
	n82	50	16.6667				40			28.5714
	n83	43.3333	31.8182				14.2857			20
	n84	34.7826	10.8108				19.0476			17.2414
	n85	55	34.7826				15.3846			30.7692
	n86	66.6667	9.52381				23.8095			13.5135
	n87	37.5	25.7143				42.1053			0
	n88	25.641	25.3333				31.5789			43.4783
	n89	40	6.89655				40.5405			30.7692
	n90	35.7143	29.1667				31.25			34.7826
	n91	65	33.8235				22.2222			50
	n92	38.8889					44			39.2857
	n93	51.4286					38.4615
	n94	48					26.6667
	n95	47.0588					36.3636
	n96	45					18.75
	n97	33.3333					40.9091
	n98	58.9744					41.6667
	n99	33.3333
	n100	47.5
	n101	63.8889
	n102	48.7805
	n103	57.7778
	n104	74.0741
	n105	46.1538
	n106	59.5238
	n107	57.7778
	n108	44.6809
	n109	73.0769
	n110	37.5
	n111	53.8462
	n112	70.8333
	n113	60.9756
	n114	17.0732
	n115	49.0196
	n116	25
	n117	35.1351
	n118	39.1304
	n119	20.8333
	n120	61.9048
	n121	24.4898
	n122	40.625
	n123	66.6667
	n124	31.8182
	n125	39.2857
	n126	38
	n127	48.3871
	n128	68.1818
	n129	22.7273
	n130	30
	n131	76.9231
	n132	33.3333
	n133	62.5
	n134	43.2432
	n135	60.6061
	n136	44.1176
	n137	28.5714
	n138	70.8333
	n139	80
	n140	47.5
	n141	66.6667
	n142	48.9796
	n143	53.8462
	n144	63.3333
	n145	38.4615
	n146	31.25
	n147	61.9048
	n148	66.6667
	n149	77.7778
	n150	48.4848
	n151	42.4242
	n152	28.5714
	n153	51.3514
	n154	64.7059
	n155	31.0345
	n156	86.6667
	n157	46.1538
	n158	40
	n159	57.1429
	n160	37.5
	n161	37.5
	n162	45
	n163	60
	n164	33.3333
	n165	44.1176
	n166	29.1667
	n167	85.1852
	n168	52.1739
	n169	70.5882
	n170	43.5897
	n171	38.4615
	n172	30
	n173	38.4615
	n174	35.8974
	n175	50
	n176	33.3333
	n177	36.0656
	n178	34.4828
	n179	42.1053
	n180	33.3333

## Sheet: Fig. 5E
	Fig. 5E:	ROS+ staining
		DMSO	Apigenin	Genistein	Hesperetin	Liquiritigenin	Naringenin	Quercetin	Resveratrol	Sakuranetin	Tricetin
	n1	1.19622	0.275895	0.14756	1.28676	2.17058	1.74366	0.354812	2.05877	1.12317	0.337192
	n2	1.48863	0.124484	0.43373	0.347361	0.268109	1.09739	1.36355	1.03651	1.31882	0.783897
	n3	1.39651	0.48367	0.142672	0.152802	0.505177	1.41903	0.0964846	1.45562	0.333822	0.882186
	n4	0.545615	0.216932	0.0532241	0.084352	0.527047	0.810263	0.346945	0.572268	1.30114	0.0881193
	n5	0.268529	0.249472	0.0777991	0.0505125	1.00734	0.990912	0.736525	0.843207	0	1.62215
	n6	1.58012	1.06319	0	0.0572097	0.207346	1.45524	0.472669	0.770968	0.326053	1.08107
	n7	0.973682	0.284965	0.100185	0.132007	0.840724	0.701101	0.238654	0.986691	0.154897	0.996789
	n8	0.371597	0.686961	0.0595722	0.148308	0.787487	0.786789	1.88483	1.07303	0.365652	0.748261
	n9	1.32358	0.194578	0.0713911	0.632189	2.18412	0.61994	0.680652	0.513044	1.02613	0.454679
	n10	1.64282	0.390089	0.101797	1.09231	0.409471	0.601309	0.354641	1.20914		1.07209
	n11	0.596961	0.456644		0.164561	0.887577	1.03778	0.184653	0.179625		0.575636
	n12	1.78604	1.01282		0.638649	0.81802	0.656955	0.761159	0.935523		1.08579
	n13	0.323021	0.235164		0.649213	1.36746	0.510557	1.39195	1.17433		1.3852
	n14	1.06267	0.515836		0.860468	0.715817		1.75629	1.33943		1.2382
	n15	1.3537	0.948916			0.619095		0.728011	1.0547		0.341315
	n16	0.354882	0.760745			0.672612		0.789228	1.21647		1.02823
	n17	1.5173	0.459582			2.03876		0.271765	1.18244		1.19111
	n18	0.722076	0.386498			0.511986		0.200288	0.374293
	n19	0.679228	0.138582					1.45972
	n20	0.31612						0.744159
	n21	0.415284						1.28102
	n22							0.248466

## Sheet: Fig. 5G
	Fig. 5G:	AO+ staining
		DMSO	Apigenin	Genistein	Hesperetin	Liquiritigenin	Naringenin	Quercetin	Resveratrol	Sakuranetin	Tricetin
	n1	1.5469	0.612636	0.59732	0.740111	0.964901	1.13282	0.803444	0.551605	0.667457	0.217369
	n2	1.09253	1.27122	0.612636	0.807319	0.33695	0.928624	0.795169	0.580579	0.554814	0.102865
	n3	0.602425	0.78111	0.888322	0.860484	0.582004	1.01621	0.985172	0.86328	0.665527	0.654423
	n4	0.68411	0.543714	0.474793	1.48469	0.377792	0.88368	0.680853	1.14935	0.52476	0.308648
	n5	0.612636	0.796426	1.01085	0.947103	0.479898	1.21382	0.766532	0.94662	0.619232	0.31435
	n6	0.765795	1.3478	0.398213	1.05829	0.78111	1.04727	0.933313	0.666967	0.653262	1.03475
	n7	1.3478	0.837269	0.291002	0.719885	0.612636	0.441704	0.706296	0.751379	0.821736	0.574807
	n8	1.3478	0.811742	0.214422	0.858466	0.755584	0.591928	0.573091	0.877264	0.505666	1.23823
	n9	0.410367	1.10274	0.719847	0.739049	1.07211	1.11091	0.55462	0.273058	0.927888	0.706497
	n10	0.577389	1.0568	0.33695	1.10344	0.85769	0.894381	0.940285	0.554371	0.695938	0.680017
	n11	1.00624	0.888322	0.582004	0.754809	0.704531	0.451048	0.508637	0.691158	0.509684	0.785378
	n12	0.686868	0.824752	0.398213	1.1675	0.316528	0.336564	0.616759	0.568272	0.960283	0.540153
	n13	0.511785	0.531583	0.162116	0.961931	1.32273	0.754667	0.774774	0.634862	0.591447	0.29562
	n14	0.605429	0.977849	0.0825088	1.12701	1.11343	1.13727	0.443593	1.17145	1.12009	0.995355
	n15	0.792765	0.357178	0.150052	1.55017	1.09836	0.821833	0.535576	0.893837	0.739468	1.04972
	n16	1.03453	0.761545	0.134096	1.04785	1.38172	1.33133	0.291473	0.849604	0.648462	0.785735
	n17	0.608558	0.580001	0.137454	1.12284	1.25116	0.230419	0.553756	1.35382	0.604008	0.697035
	n18	1.81446	0.490967	0.17397	1.26815	0.652234	0.959134	0.580665	0.686015	1.00742	1.0898
	n19	1.63917	1.35274	0.132972	1.08049	0.904099	0.731353	0.629787	0.797691	0.604608	0.687885
	n20	0.40801	0.343953	0.372362	1.19111	0.556613	1.52761	1.3743	0.692696	0.816617	0.185912
	n21	0.353363	0.301299	0.171693	1.57593	1.66473	0.643162	0.380137	0.346814	0.812732	0.743173
	n22	1.33969	0.341977	0.211284	1.22362	0.740651	0.961731	0.594012	0.595608	0.850629	0.903993
	n23	0.520983	0.43647	0.0645047	0.947081	1.1293	0.185335	0.976385	0.717686	0.539914	0.660612
	n24	0.647882	0.583201	0.151914	1.06226	1.03593	1.22549	1.30341	1.15742	0.443952	1.38739
	n25	1.01062	0.580666	0.458037	1.12652	0.852928	0.411691	0.570468	1.29623	0.403302	1.0138
	n26	1.07924	0.866432	0.239271	0.512918	0.733916	0.755874	0.311704	1.11187	0.646143	0.626497
	n27	0.588215	0.514807	0.454822	0.191455	0.691988	0.463147	0.841795	0.501064	0.685764	0.426598
	n28	1.49164	0.659248	0.257913	0.136139	0.883398	0.631394	1.05678	1.5933	1.14059	0.838521
	n29	0.70219	1.16244	0.18036	0.403903		1.61875	0.97426	1.353	0.442357	2.0405
	n30	0.337059	0.39603	0.11293	0.522147		0.878791	0.501661	2.13907	0.878791	1.63235
	n31	0.270034	0.485934	0.0956825	0.287377		0.903845	0.501466	1.55312	0.74192	1.56525
	n32	1.07117	0.463797	0.368378	0.43195		1.12121	0.234019	0.657056	0.68251	1.49995
	n33	1.80386	0.955969	0.11476	0.358266		1.21616	1.01769	0.774193	0.558738	1.85122
	n34	1.20269	0.746258	0.194033	0.359305		1.14045	0.403035	2.08286	0.637948	2.08893
	n35	0.911785	1.04375	0.143195	0.238797		1.38894	1.59402	1.74783	0.919186	0.716538
	n36	0.855946	0.750458	0.285113	0.461115		0.718353	0.811176	1.54175	1.32867	1.9771
	n37	0.454784	0.676589	0.0909969	0.238826		0.53449	1.20492	1.30407	0.563097	1.29112
	n38	0.912856	0.480799	0.669873	0.138137		0.95617	0.14558	0.434486	1.35371	1.61329
	n39	0.543494	0.431634	0.249972	0.510757		0.503093	1.15404	0.557886	0.60284	1.41733
	n40	0.950611	1.23387	0.312029	0.63786		0.613629	0.951978	1.33109	0.44609	1.78795
	n41	1.50775	1.3717	0.355899	0.267051		0.815692	0.350165	0.572748	0.621904	0.955822
	n42	0.7714	0.384652	0.482683	0.740037		0.759835	1.19802	1.95784	0.686362	0.804858
	n43	0.772187	0.582366	0.216546	0.241941		0.985314	1.37438	1.81234	0.863247	1.05492
	n44	0.956946	1.04656	0.326029	0.485135		1.1083	1.04428	0.793787	0.418674	1.94629
	n45	1.06193	0.120349	0.26101	0.521603		1.28581	0.74573	1.25156	1.04628	1.2828
	n46	0.464184	0.849421	0.208335	0.379301		1.01552	1.19176	1.18221	0.75324
	n47	0.928873	0.948032	0.366024	0.173069		1.44305	0.997762		0.405983
	n48	1.04426	0.685425	0.275816	0.0829118		0.427126			0.505247
	n49	1.41958	0.78027	0.509105	0.239959		1.00199			0.864362
	n50	1.16095	0.638899	0.399639	0.301411		0.303271			0.889798
	n51	1.89289	0.352012	0.678823	0.834032		0.951896			0.606268
	n52	0.559607	1.22122	0.565347	0.334548		1.09389			1.07218
	n53	0.537398		0.971115	0.385238		0.827523			0.882047
	n54	0.599004		0.588332	0.450286		0.4309			0.685413
	n55	1.29399		1.22078	0.397285		0.999457			1.8557
	n56	1.73684		0.643131	1.56897		1.11716			0.942135
	n57	0.95821		0.934946	0.819534		0.618156			0.743918
	n58	0.707266		0.464512	0.907962		1.0914			0.953545
	n59	1.04644		0.427712	0.600376		1.01944			0.75587
	n60	0.474775		0.879882	1.45792		0.585417			1.25576
	n61	1.19369		0.448631	0.500143		0.19772			1.09852
	n62	0.68291		0.618024	0.810861		0.340616			0.655409
	n63	1.48816		0.270702	1.36016		0.706869			1.81584
	n64	0.701139		1.0132	1.31756					1.06619
	n65	0.590276		0.560691	1.46057					0.892883
	n66	1.29301		0.314881	1.52572					1.00923
	n67	0.40573		0.203718	0.772403					1.26779
	n68	0.495601		0.83494	1.29764					0.755243
	n69	1.37362		0.289832	0.693889					0.411217
	n70	1.20187		1.10774	0.981452					1.22108
	n71	0.671583		0.496184	1.36617					1.00296
	n72	0.832487			0.501111					1.10155
	n73	1.26036			0.892466					1.08793
	n74	0.643088			0.647361					0.481634
	n75	0.425637			1.42363					0.741198
	n76	2.09477			1.29746					1.93856
	n77	1.06731			0.9504
	n78	1.26838			0.7042
	n79	0.614083			1.12947
	n80	1.24949			0.27353
	n81	0.603648			0.461761
	n82	1.627			0.516907
	n83	0.916972			0.562662
	n84	1.63161			0.65094
	n85	1.89211			0.299509
	n86	1.44431			0.278008
	n87	0.604623			0.415807
	n88	1.19474			0.384666
	n89	0.771384			0.459268
	n90	1.08944			0.187956
	n91	0.751038			1.06784
	n92	0.553725			0.561022
	n93	0.965614			0.090233
	n94	1.75359			0.261986
	n95	0.81284			0.68659
	n96	0.385291			0.507281
	n97	1.23111			1.02508
	n98	0.943239			0.650757
	n99	0.328935			0.71847
	n100	0.974494			0.637298
	n101	1.12353			0.225185
	n102	0.955371			0.428081
	n103	0.316253			0.257975
	n104	0.678719			0.613439
	n105	0.523612			0.495245
	n106	2.07442			0.627668
	n107				0.637212
	n108				0.560872

## Sheet: Fig. 6
	Fig. 6:	Fold change to DMSO
		Telomerase expression	Telomerase activity	Telomere length	Median survival	Survival
	DMSO	1.00298	1.01791	1.00384	1	1
	Apigenin	0.972814	0.94953	1.33045	1.42857	0.923077
	Genistein	1.03341	0.892542	1.27281	1.28571	1
	Hesperetin	0.931664	1.03232	1.19391	1.42857	1
	Liquiritigenin	0.97148	0.846171	1.33173	1.28571	0.846154
	Naringenin	0.690796	0.868363	1.2897	1.28571	0.923077
	Quercetin	0.719983	0.698743	1.03531	1.28571	0.846154
	Resveratrol	1.21938	1.42893	2.4648	1.71429	1.15385
	Sakuranetin	1.20414	2.14469	1.35653	1.35714	0.923077
	Tricetin	0.895633	2.1097	1.19638	1.28571	0.923077

## Sheet: Fig. 7
	Fig. 7:	Fold change to DMSO
		Neutrophil numbers	Neutrophil dispersion	Oxidative stress level	Cell death level
	DMSO	1	1	1	1
	Apigenin	0.49497	0.796296	0.4676	0.7377
	Genistein	0.943327	0.891258	0.1188	0.4173
	Hesperetin	0.580483	0.925065	0.4498	0.7159
	Liquiritigenin	0.957411	0.958872	0.9188	0.852
	Naringenin	0.992287	0.787468	0.9562	0.8499
	Quercetin	0.94668	1.02907	0.743	0.7761
	Resveratrol	0.926895	1.07041	0.9987	0.9983
	Sakuranetin	0.963783	0.775624	0.6611	0.8194
	Tricetin	0.896378	0.870801	0.8772	1.002

[truncated: 1 more sheets: Fig. A2B]
